# Supplementary material for: Porphyromonas gingivalis outer membrane vesicles alter cortical neurons and Tau phosphorylation in the embryonic mouse brain
Source: PLoS One. 2025 Mar 11;20(3):e0310482. doi: 10.1371/journal.pone.0310482 (PMC11896034; doi:10.1371/journal.pone.0310482)
Supplement: S3 Data — (XLSX) [file pone.0310482.s003.xlsx]

## Sheet: Fig 1  Weights, HiF1a
PBS - Dam Body Weights (g)	Pg-OMV Dam Body Weights (g)	PBS - Pup Body Weights (g)	Pg-OMV- Pup Body Weights (g)	PBS - Pup Brain Weight (g)	Pg-OMV Pup Brain Weight (g)	PBS - HIf1a (ddCt)	Pg-OMV Hif1a (ddCt)
34.7	37.6	1.175	1.0562	0.0632	0.0528	0.55135	1.02709
30.3	33.9	1.1334	1.13	0.0688	0.0738	1.25444	1.28452
32.8	35.1	1.2013	1.0402	0.0628	0.0671	1.04295	1.13332
35.7	32.5	1.17	1.0091	0.0569	0.0691	1.28076	1.35616
		1.0367	0.9944	0.067	0.0719	0.865033	1.15884
		1.076	1.0058	0.0632	0.0699	1.45802	1.35352
		1.072	0.9381	0.0756	0.0664	0.641189	1.10981
		1.1699	1.105	0.0615	0.0673	0.96402	0.729877
		1.0317	0.9669	0.0733	0.0712	1.23391
		1.1803	1.0748	0.0709	0.0675	0.879405
		1.1754	1.1048	0.0782	0.0553	1.27952
		1.1842	1.1085	0.0718	0.0675
		1.2309	1.137	0.0737	0.0714
		1.0974	1.0807	0.0733	0.0736
		1.2396	1.066	0.0715	0.0712
		0.7627	0.9963	0.0752	0.0683
		1.1821	1.1168	0.0737	0.0732
		1.1415	1.2883	0.0755	0.0709
		1.0806	1.1867	0.0663	0.0673
		1.1378	1.0976	0.0688	0.0718
		1.1064	1.1913	0.063	0.0674
		1.1832	1.2084	0.0741	0.0603
		1.0815	1.0964	0.068	0.0629
		1.1532	1.1354	0.0699	0.0669
		1.099	1.1099	0.0765	0.0626
		1.0034	1.0951	0.0738	0.0683
		1.0492	1.0762	0.0726	0.0671
		1.0471	1.1493	0.0687	0.0664
		1.0264	1.085	0.0756	0.0718
		0.9935	1.0859	0.0643	0.0657
		0.961	1.1261	0.076	0.0601
			1.0397		0.0653
			1.0602		0.0747
			0.9967		0.0644
			0.9568		0.0738
			1.0189
			0.7627
			0.9889
			0.8825
			0.9378

## Sheet: Fig 2 Iba-1 WB
PBS Iba-1	Pg-OMV Iba-1	PBS Females Iba-1	Pg-OMV Females Iba-1	PBS Males Iba-1	Pg-OMV Males Iba-1
327129	6292260	327129	6292260	408903	3057429
408903	3057429	507773	8032993	464118	12382967
507773	8032993	352704	7062225	357926	2355734
464118	12382967	353140	2908454	189504
357926	7062225		3084449
352704	2908454
189504	2355734
353140	3084449

## Sheet: Fig 3 ELISA, RT-qPCR
PBS IL-6 pg/ml	Pg IL-6 pg/ml	PBS- Female IL-6 pg/ml	Pg-OMV Female IL-6 pg/ml	PBS Male IL-6 pg/ml	Pg-OMV Male IL-6 pg/ml	PBS IL-1B pg/ml	Pg IL-1B pg/ml	PBS Female IL-1B pg/ml	Pg-OMV Female IL-1B pg/ml	PBS Male IL-1B pg/ml	Pg-OMV IL-1B pg/ml	PBS TNFa pg/ml	Pg TNFa pg/ml	PBS Female TNFa pg/ml	Pg-OMV Female TNFa pg/ml	PBS Male TNFa pg/ml	Pg-OMV TNFa pg/ml	PBS IL-6 ddCt	Pg IL-6 ddCt	PBS Female IL-6 ddCt	Pg-OMV Female IL-6 ddCt	PBS Male IL-6 ddCt	Pg-OMV Male IL-6 ddCt	PBS IL-1BddCt	Pg-OMV IL-1BddCt	PBS Female IL-1B ddCt	Pg-OMV Female IL-1B ddCt	PBS Male IL-1B ddCt	Pg-OMV Male IL-1B ddCt	PBS TNFa ddCt	Pg-OMV TNFa ddCt	PBS Female TNFa ddCt	Pg-OMV Female TNFa ddCt	PBS Male TNFa ddCt	Pg-OMV Male TNFa ddCt	PBS IL-4 ddCt	Pg-OMV IL-4 ddCt	PBS Female IL-4 ddCt	Pg-OMV Female IL-4 ddCt	PBS Male IL-4 ddCt	Pg-OMV Male IL-4 ddCt	PBS IL-10 ddCt	Pg-OMV IL-10 ddCt	PBS Female IL-10 ddCt	Pg-OMV Female IL-10 ddCt	PBS Male IL-10 ddCt	Pg-OMV Male IL-10 ddCt	PBS TGFb ddCt	Pg-OMV TGFb ddCt
402.61	209.279	402.61	209.279	355.867	240.892	30.36	25.26	30.36	25.26	24.31	29.76	15.62	9.17	15.62	9.17	15.42	10.43	2.37767	2.36638	2.37767	2.36638	2.35819	2.28029	2.33462	2.37715	2.33462	2.37715	2.32662	2.29005	2.34018	2.37447	2.34018	2.37447	2.35555	2.29833	2.67816	2.74166	2.67816	2.74166	2.67267	2.75542	2.24327	2.32148	2.24327	2.32148	2.22434	2.3032	1.68159	1.66655
424.115	213.196	424.115	213.196	646.797	240.892	29.36	27.59	29.36	27.59	26.61	18.02	13.86	10.84	13.86	10.84	15	15.21	2.3939	2.37195	2.3939	2.37195	2.36852	2.41794	2.28974	2.38689	2.28974	2.38689	2.38234	2.43293	2.34931	2.36052	2.34931	2.36052	2.30021	2.41261	2.41184	2.64065	2.41184	2.64065	2.73602	2.40114	2.43793	2.27206	2.43793	2.27206	2.40527	2.4886	1.87099	1.94764
547.225	289.401	547.225	289.401	529.377		30.96	26.81	30.96	26.81	28.18		13.45	9.64	13.45	9.64	14.85		2.32597	2.37153	2.32597	2.37153	2.36349	2.34202	2.32028	2.37167	2.32028	2.37167	2.43504	2.34252	2.30214	2.40105	2.30214	2.40105	2.37192	2.35857	2.55613	2.60428	2.55613	2.60428		2.65272	2.23253	2.26328	2.23253	2.26328	2.38328	2.30547	1.71506	1.69543
309.965	159.334	309.965	159.334			28.37	29.36	28.37	29.36			12.15	16.14	12.15	16.14			2.35819	2.28029				2.34978	2.32662	2.29005				2.31439	2.35555	2.29833				2.29592	2.4563	3.13733		3.13733			2.06206	2.3032	2.06206				1.71159	1.96036
355.867	163.107		163.107			24.31	24.88		24.88			15.42	11.78		11.78			2.36852	2.41794				2.3684	2.38234	2.43293				2.37488	2.30021	2.41261				2.40343	2.67267	2.59894					2.22434	2.4886					1.74706	1.71641
646.797	244.887		244.887			26.61	29.76					15	9.33		9.33			2.36349	2.34202					2.43504	2.34252					2.37192	2.35857					2.73602	2.75542					2.40527	2.30547					1.75076	1.9005
529.377	240.892					28.18	18.02					14.85	10.43					2.3909	2.34978					2.27445	2.31439					2.40739	2.29592					2.6086	2.40114					2.38328	2.33638					1.7313	1.69074
326.554	240.892					25.45						9.8	15.21						2.3684						2.37488						2.40343						2.65272					2.3657							1.74015
[truncated: 4 more columns]

## Sheet: Fig 4 MyD88, NLRP3, NFkB
PBS MyD88 ddCt	Pg-OMV MyD88 ddCt	PBS NLRP3 ddCt	Pg-OMV NLRP3 ddCt	PBS NFkB ddCt	Pg-OMV NFkB ddCt
0.855455	0.923322	1.10644	1.07304	0.982389	0.670021
0.985918	0.563777	0.801018	0.780969	1.11497	0.715905
0.973431	0.825102	1.06193	0.935602	0.901587	0.815118
1.00779	0.757997	1.00361	0.962139	0.806482	0.760789
1.10191	0.987088	0.935426	0.964271	1.02228	0.993682
1.10422	0.904586	1.23182		0.983722	0.898314
0.775016	1.10916	0.918788		0.870685
1.03885				1.434
1.06885
0.940454
1.22733

## Sheet: Fig 5  Cux1,SatB2, Ctip2
PBS Cux 1	Pg-OMV Cux1	PBS- SatB2	Pg-OMV SatB2	PBS Ctip2	Pg Ctip2
0.423667	0.118	0.682098	0.278673	0.071267	0.022453
0.501807	0.365253	0.745316	0.630741	0.106705	0.0845387
0.510943	0.393308	0.821299	0.495719	0.122412	0.0845313
0.322605	0.255466	0.973722	0.360959	0.256195	0.10499
0.322179	0.252105	1.0279	0.524955	0.254629	0.149721
0.341733	0.20343	0.903969	0.636524	0.0981213	0.0472587
		1.02192	0.431908	0.0673723	0.0500497

## Sheet: Fig 6 Tau, pTau
PBS- Tau	Pg- Tau	PBS-p-Tau Thr231	Pg-Tau Thr231	PBS- p-Tau:Tau	Pg- p-Tau:Tau
11700000	16500000	7414741	44400000	0.633739	2.69091
13900000	24300000	16000000	51300000	0.328542	2.11111
11700000	21200000	9197815	30400000	0.692144	1.43396
	12500000	8623724	53700000	0.661713	3.42038
	15700000		65100000	0.73707	4.71739
	13800000		29000000		2.90831
	9971416
